# Supplementary material for: HCG18, LEF1AS1 and lncCEACAM21 as biomarkers of disease severity in the peripheral blood mononuclear cells of COVID-19 patients
Source: J Transl Med. 2023 Oct 26;21:758. doi: 10.1186/s12967-023-04497-6 (PMC10605335; doi:10.1186/s12967-023-04497-6)
Supplement: Supplementary file 1 — Additional file 1: Table S1. COVID-19 patient’s characteristics, FIMICS profiling, PBMCs. Recruited at PSD. Table S2. COVID-19 patient’s characteristics, technical validation, PBMCs. Recruited at PSD. Table S3. Odds ratio of lncRNAs related to death using logistic regression model (with and without age adjustment) and the AUC. Table S4. Transcripts annotation and primer sequences. Table S5. Univariate and multivariable analysis adjusted for age and sex with odds ratio of lncRNAs related to mortality and severity and the AUC. Table S6. COVID-19 patient’s characteristics, PBMCs. Recruited at MM. [file 12967_2023_4497_MOESM1_ESM.xlsx]

## Sheet: TABLE S1
Table S1: COVID-19 patient’s characteristics, FIMICS profiling, PBMCs. Recruited at PSD.
Characteristics_COVID-19 patients (n=25)	Non-survivor COVID-19	Survivor COVID-19
Mortality (non-survivor/survivor COVID-19 patients, n)	12	13
COVID-19 severity (n)
1= O2 therapy not required	0	1
2= O2 therapy required	1	0
3= CPAP required in ward	2	5
4=Intubation required in intensive care unit	9	7
Critical COVID-19 (n)	12	7
Severe COVID-19 (n)	0	6
Age (years, mean±SD)	67.4±13.1	62.8±8.7
Sex (n)	Male=11 Female=1	Male=3 Female=10
Smoke (n)
current or previous smoker	0	1
non-smoker	12	12
Body mass index (Kg/m2,mean±SD)	26.4±2.8	28.3±4.6
Hemoglobin (g/dL, mean±SD)	11.1±3.8	10.4±3.6
Hematocrit (%, mean±SD)	31.3±6.3	31.8±10.9
Red blood cells (106/µl, mean±SD)	3.8±0.9	4.4±1.8
White blood cells (103/µl, mean±SD)	8.4±3.6	9.0±7.8
Neutrophils (103/µl, mean±SD)	7.0±3.3	5.2±3.2
Lymphocytes (103/µl, mean±SD)	0.7±0.6	1.1 ±0.7
Monocytes (103/µl, mean±SD)	1.0±1.5	0.5±0.3
Eosinophils (103/µl, mean±SD)	0.01±0.03	0.2±0.3
Basophils (103/µl, mean±SD)	0.01±0.01	0.03±0.04
Platelets (103/µl, mean±SD)	191.4±107.2	199.3±148.6
Creatinine (mg/dL, mean±SD)	1.4±1.2	1.1±1.0
Reactive Protein C (mg/dL, mean±SD)	13.7±6.9	7.3±12.7
D-dimer (µg/mL, mean±SD)	3.7±3.5	1.1±0.8
Fibrinogen (mg/dL, mean±SD)	561.7±160.2	504.4±241.6
Comorbidities (n)
Hypertension	6	7
Diabetes Mellitus	0	3
Obesity	2	4
Note: clinical parameters statistically different between non-surviving and surviving COVID-19 patients are reported in bold.

## Sheet: TABLE S2
Table S2: COVID-19 patient’s characteristics, technical validation, PBMCs. Recruited at PSD.
Characteristics_COVID-19 patients (n=32)	Non-survivor COVID-19	Survivor COVID-19
Mortality (non-survivor/survivor COVID-19 patients, n)	14	18
COVID-19 severity (n)
1= O2 therapy not required	1	1
2= O2 therapy required	1	1
3= CPAP required in ward	2	5
4=Intubation required in Intensive Care	10	11
Critical COVID-19 (n)	14	11
Severe COVID-19 (n)	0	7
Age (years, median±SD)	68.7±12.7	63.8±8.9
Sex (n)	Male=12 Female=2	Male=8 Female=10
Smoke (n)
Current or previous smoker	0	3
non-smoker	14	15
Body mass index (Kg/m2,median±SD)	26.7±4.4	28.3±4.1
Hemoglobin (g/dL, median±SD)	11.3±2.6	10.4±3.3
Hematocrit (%, median±SD)	32.3±6.4	32.1±9.7
Red blood cells (106/µl, median±SD)	3.9±0.8	4.3±1.6
White blood cells (103/µl, median±SD)	9.2±4.1	10.8±9.7
Neutrophils (103/µl, median±SD)	8.2±3.9	7.0±6.6
Lymphocytes (103/µl, median±SD)	0.6±0.5	1.1 ±0.8
Monocytes (103/µl, median±SD)	1.0±1.3	0.8±1.2
Eosinophils (103/µl, median±SD)	0.02±0.03	0.2±0.3
Basophils (103/µl, median±SD)	0.01±0.01	0.04±0.01
Platelets (103/µl, median±SD)	204.5±103.2	202.5±128.5
Creatinine (mg/dL, median±SD)	1.3±1.1	1.1±0.9
Reactive Protein C (mg/dL, median±SD)	12.7±7.1	6.5±10.6
D-dimer (µg/mL, median±SD)	3.3±3.4	1.2±0.9
Fibrinogen (mg/dL, median±SD)	574.5±156.0	483.5±223.7
Comorbidities (n)
Hypertension	8	10
Diabetes Mellitus	0	6
Obesity	3	5

## Sheet: TABLE S3
Table S3: Odds ratio of lncRNAs related to death using logistic regression model (with and without age adjustment) and the AUC.
FIMICS_PROBE_ID	Univariate					Adjusted with age					p_DE SURVIVORS VS NOT-SURVIVORS	mean_exp	Name	Type	Chr	Start	End	Strand	Coding Neighbour
	OR	Lower.CI	Upper.CI	p-value	AUC	OR	Lower.CI	Upper.CI	p-value	AUC
SEQ0966	5.163	1.563	17.055	0.007	0.846	5.054	1.48	17.258	0.01	0.825	0.001	2.502	LINC00222	lincRNA	6	109072857	109089660	+
SEQ3177	5.48	1.512	19.866	0.01	0.846	6.355	1.507	26.802	0.012	0.874	0.001	2.913	SEQ3177	---	1	67238715	67245444	+	TCTEX1D1
SEQ0038	0.139	0.03	0.657	0.013	0.846	0.111	0.02	0.621	0.012	0.874	0.001	3.297	RP11-1191J2.5	antisense	4	654998	655735	-	PDE6B
SEQ1460	0.09	0.013	0.636	0.016	0.867	0.077	0.01	0.575	0.012	0.888	0.00037634	5.173	ENST00000601116.5	lincRNA	19	42055888	42057074	+
SEQ1519	4.995	1.413	17.656	0.013	0.85	4.825	1.34	17.378	0.016	0.846	0.000362878	2.328	RP11-290F20.1	lincRNA	20	48927511	48928552	+	SMIM25
SEQ2047	4.988	1.392	17.875	0.014	0.825	5.515	1.317	23.104	0.02	0.839	0.001	2.055	RP11-486A14.2	antisense	12	93721803	93771513	-	NUDT4
SEQ0440	3.768	1.282	11.075	0.016	0.811	3.774	1.235	11.536	0.02	0.804	0.002	2.298	SYN2	processed_transcript	3	12190057	12232886	+	SYN2
SEQ3003	0.124	0.022	0.694	0.018	0.846	0.104	0.016	0.703	0.02	0.881	0.001	5.669	SEQ3003	---	13	53192526	53206461	+	HNRNPA1L2
SEQ0235	0.267	0.08	0.889	0.031	0.801	0.221	0.061	0.805	0.022	0.825	0.006	3.43	LEF1-AS1	processed_transcript	4	109093865	109097585	+	LEF1
SEQ2327	0.251	0.075	0.842	0.025	0.829	0.238	0.07	0.815	0.022	0.832	0.004	3.652	SEQ2327	---	6	25279306	25299520	+	CARMIL1
SEQ1181	0.139	0.023	0.823	0.03	0.804	0.093	0.012	0.744	0.025	0.839	0.006	8.926	HCG18-244	antisense	6	30271848	30274738	-
SEQ0620	0.076	0.008	0.698	0.023	0.867	0.063	0.006	0.729	0.027	0.881	0.001	6.51	TMEM161B-AS1	antisense	5	87564861	87566248	+	TMEM161B
SEQ3051	4.846	1.242	18.904	0.023	0.811	4.613	1.184	17.968	0.028	0.832	0.01	5.243	SEQ3051	---	2	169926002	169948560	+	DHRS9
SEQ0778	0.014	0.0003	0.604	0.026	0.867	0.017	0.001	0.666	0.029	0.874	0.002	5.846	HCG11	lincRNA	6	26522076	26526808	+
SEQ2172	0.248	0.069	0.884	0.032	0.839	0.238	0.064	0.879	0.031	0.839	0.003	4.292	CTD-2541M15.4	lincRNA	8	6503576	6506026	+	MCPH1
SEQ0093	0.137	0.023	0.821	0.03	0.832	0.106	0.014	0.823	0.032	0.867	0.001	4.43	HCG18-242	antisense	6	30268551	30271893	-
SEQ1681	3.979	1.212	13.063	0.023	0.839	3.787	1.122	12.779	0.032	0.839	0.003	3.164	RP11-195M16.3	lincRNA	1	110438595	110440484	+	CSF1
SEQ0200	0.116	0.016	0.843	0.033	0.804	0.107	0.014	0.828	0.032	0.853	0.006	5.474	RP11-53O19.3	lincRNA	5	44826178	44828695	+	MRPS30
SEQ1806	3.748	1.128	12.45	0.031	0.801	3.613	1.051	12.416	0.041	0.804	0.003	2.074	KCNJ2-AS1	antisense	17	68163102	68165544	-	KCNJ2
SEQ2974	0.123	0.017	0.895	0.039	0.818	0.08	0.007	0.909	0.042	0.818	0.005	5.703	SEQ2974	---	16	68312904	68322826	+	SLC7A6
SEQ1539	2.936	1.107	7.787	0.03	0.822	2.788	1.013	7.678	0.047	0.804	0.005	2.849	RP11-1149M10.2	lincRNA	8	82066514	82071319	+	PAG1
										CPM was log2 transformed and scaled, age was scaled
										IN BOLD THE lncRNAs IDENTIFIED FOR qPCR VALIDATION

## Sheet: TABLE S4
TableS4:Transcripts annotation and primer sequences
lncRNA	Transcript ID	Chromosome annotation	Primers sequences
HCG18-242	ENST00000602319	Chr6:30,300,774-30,304,115	Forward:CCAATTCTAATCTCAAGTCATT
			Reverse:GGTCATATCAAGATAATTCAAGA
HCG18-244	ENST00000602516	Chr6:30,304,071-30,306,960	Forward:GTGGGCTATATTAAGTGGGAAT
			Reverse:TCTTCTCTATATCTCAAGGTATGC
HCG18-long isoform exon 2-4	ENST00000670397.1	Chr6:30,286,690-30,326,846	Forward:CCCTCTTTGCCCACTAGCAG
	ENST00000659836.1		Reverse:GTGGATGGGCAGGTACAGTC
	ENST00000659563.1
	ENST00000602550.6
LEF1-AS1	ENST00000506314	Chr4:108,172,709-108,176,428	Forward:GTCCATGCTATGACCATCTCCA
			Reverse:ACACGAGTTAAGGCACATTCAC
lncCEACAM21	ENST00000601116.5	Chr19:41,549,520-41,550,705	Forward:CAAGTATCTCTTCTCAACGGAAA
			Reverse:ATCATTATTCACGCATCCACAA
KCNJ2-AS1	ENST00000590966.2	Chr17:70,166,961-70,169,404	Forward:GCAATGGGGGTATTCTACGCT
			Reverse:AGCACATCCCCCAACATTCT
RP11-1191J2.5	ENST00000609172.1	Chr4:661,209-661945	Forward:CTTTCTGTTTAGGTGATGGGATG
			Reverse:ATTAGGAGTTCCAAGCAATTTGAT
RP11-290F20.1	NR_109950.1	Chr20:50,310,711-50,321,342	Forward:GGGACTGTGTGGCTTGTGAC
			Reverse:CTCTTTCCAGGTGGGTAGGG
UBC	NM_021009.7	Chr12:125,396,192-125,399,196	Forward:GATCGCTGTGATCGTCACTTGACAA
			Reverse:AGTCAGACAGGGTGCGCCCA
RNA18SN5 (plasma samples)	NR_003286.4	chr21:8,209,961-8,210,059	Forward:CGCAGCTAGGAATAATGGAATAGG
			Reverse:CATGGCCTCAGTTCCGAAA
NEAT1	ENST00000501122.2	chr11:65,422,798-65,445,540	Forward: GCTGGACCTTTCATGTAACGGG
			Reverse: TGAACTCTGCCGGTACAGGGAA
RNA18SN5 (cellular fractionation)	NR_003286.4	chr21:8,209,961-8,210,059	Forward:CGGCGACGACCCATTCGAAC
			Reverse:GAATCGAACCCTGATTCCCCGTC
HCG18			LEF1-AS1						lncCEACAM21
									Note: the studied transcript (ENST00000601116.5) is indicated by a box.
Note: one-exon transcripts HCG18-242 and-244 are indicated by a green box.
Several long isoforms are detected by primers from exon ENSE00001767107 to exon ENSE00003882534 (red lines). The blue line indicates transcript ENST00000687430.1 that includes also exon ENSE00003925835.
			Note: the studied LEF1-AS1 transcript is indicated by a box.

## Sheet: TABLE S5
TableS5: Univariate and multivariable analysis adjusted for age and sex with odds ratio of lncRNAs related to mortality and severity and the AUC
Outcome: mortality
	Univariate
	Risk category	Odds ratio	IC 95 % inf	IC 95 % sup	p-value	AUC	IC 95 % inf	IC 95 % sup
HCG18_242	1 unit	0.659	0.495	0.878	0.0043	0.65	0.5386	0.7596
HCG18_244	1 unit	0.61	0.448	0.831	0.0017	0.66	0.552	0.7771
HCG18_LONG_ISOFORM	1 unit	0.829	0.708	0.971	0.02	0.64	0.5234	0.7544
LEF1_AS1	1 unit	0.71	0.525	0.96	0.0261	0.63	0.5199	0.7513
lncCEACAM21	1 unit	0.674	0.487	0.934	0.0177	0.64	0.5329	0.7464
	Multivariable
	Risk category	Odds ratio	IC 95 % inf	IC 95 % sup	p-value	AUC adjust	IC 95 % inf	IC 95 % sup
HCG18_242	1 unit	0.645	0.469	0.885	0.0066	0.74	0.6401	0.8435
age	1 unit	1.063	1.017	1.111	0.0071
sex	M vs F	1.737	0.625	4.828	0.29
HCG18_244	1 unit	0.599	0.429	0.837	0.0027	0.74	0.6437	0.841
age	1 unit	1.055	1.012	1.101	0.0123
sex	M vs F	2.206	0.79	0.163	0.1312
HCG18_LONG_ISOFORM	1 unit	0.838	0.709	0.989	0.0368	0.71	0.5996	0.8127
age	1 unit	1.056	1.012	1.102	0.0115
sex	M vs F	2.097	0.76	5.79	0.1529
LEF1_AS1	1 unit	0.719	0.527	0.981	0.0372	0.7	0.5977	0.8082
age	1 unit	1.048	1.005	1.094	0.0278
sex	M vs F	2.275	0.841	6.156	0.1054
lncCEACAM21	1 unit	0.65	0.458	0.923	0.0161	0.72	0.6236	0.82
age	1 unit	1.059	1.016	1.105	0.0072
sex	M vs F	2.066	0.751	5.687	0.1601
Outcome: severity
	Univariate
	Risk category	Odds ratio	IC 95 % inf	IC 95 % sup	p-value	AUC	IC 95 % inf	IC 95 % sup
HCG18_242	1 unit	0.733	0.565	0.951	0.0192	0.61	0.5053	0.7177
HCG18_244	1 unit	0.678	0.512	0.899	0.0068	0.63	0.527	0.7349
HCG18_LONG_ISOFORM	1 unit	0.76	0.638	0.904	0.002	0.68	0.579	0.7849
LEF1_AS1	1 unit	0.645	0.478	0.869	0.004	0.66	0.5529	0.7596
lncCEACAM21	1 unit	0.719	0.543	0.953	0.0216	0.65	0.545	0.7506
	Multivariable
	Risk category	Odds ratio	IC 95 % inf	IC 95 % sup	p-value	AUC adjust	IC 95 % inf	IC 95 % sup
HCG18_242	1 unit	0.737	0.563	0.964	0.026	0.6439	0.5403	0.7475
age	1 unit	1.018	0.958	1.053	0.2872
sex	M vs F	1.634	0.697	3.833	0.2588
HCG18_244	1 unit	0.682	0.512	0.909	0.009	0.6641	0.563	0.7652
age	1 unit	1.017	0.983	1.052	0.3259
sex	M vs F	1.818	0.771	4.286	0.172
HCG18_LONG_ISOFORM	1 unit	0.773	0.648	0.923	0.0043	0.7001	0.5997	0.8006
age	1 unit	1.019	0.985	1.055	0.2788
sex	M vs F	1.829	0.747	4.479	0.1862
LEF1_AS1	1 unit	0.647	0.479	0.874	0.0045	0.6727	0.5708	0.7747
age	1 unit	1.005	0.97	1.042	0.7661
sex	M vs F	1.839	0.763	4.431	0.1746
lncCEACAM21	1 unit	0.729	0.55	0.967	0.0283	0.6683	0.5676	0.769
age	1 unit	1.018	0.985	1.053	0.2851
sex	M vs F	1.756	0.749	4.115	0.1954

## Sheet: TABLE S6
Table S6: COVID-19 patient’s characteristics, PBMCs. Recruited at MM.
Characteristics_COVID-19 patients (n=60)	Non-survivor COVID-19	Survivor COVID-19	Critical COVID-19 (Class 4 and/or non-surviving)	Severe COVID-19 (Alive and class 1 or class 2 or class 3)
Numerosity (n)	8	52	13	47
COVID-19 severity class (n)
1= O2 therapy not required	0	6	0	6
2= O2 therapy required	8	46	13	41
3= CPAP required in ward	5	14	10	9
4=Intubation required in Intensive Care	2	5	7	0
Age (years). mean ± SD	82.0 ± 5.7	64.9 ± 14.6	76.5 ± 10.0	65.7 ± 15.1
Males (n)	6	32	9	29
Patient's characteristics at hospital admission
White Blood Cells (x103/uL). mean ± SD	9.2 ± 4.5	7.0± 3.3	8.5 ± 3.8	6.9 ± 3.4
Red Blood Cells (x106/uL). mean ± SD	4.5 ± 1.0	4.4 ± 0.8	4.3 ± 0.9	4.5 ± 0.7
Hemoglobin (g/dL). mean ± SD	12.8 ± 1.7	12.9 ± 2.1	12.3 ± 2.1	13.0 ± 2.0
Hematocrit (%). mean ± SD	40.0 ± 5.9	39.1 ± 7.8	38.3 ± 6.7	39.5 ± 7.8
Neutrophils (x103/uL). median [1st -3rd quartile]	7.5 ± 3.8	6.1 ± 5.5	6.7 ± 3.4	6.2 ± 5.7
Lymphocytes (x103/uL). mean ± SD	0.8 ± 0.4	1.1 ± 0.7	1.0 ± 0.6	1.1 ± 0.7
Monocytes (x103/uL). median [1st -3rd quartile]	0.8 ± 1.1	0.4 ± 0.3	0.7 ± 0.9	0.4 ± 0.3
Glucose (mg/dL). mean ± SD	136.4 ± 20.7	147.4 ± 41.6	144.8 ± 22.1	146.3 ± 43.4
Creatinine (mg/dL). Median [1st -3rd quartile]	1.5 ± 0.7	1.3 ± 2.1	1.2 ± 0.7	1.3 ± 2.2
Procalcitonin (ng/mL). median [1st -3rd quartile]	20.1 ± 49.8	1.8 ± 8.1	13.4 ± 40.9	1.8 ± 8.4
D dimer (ng/mL). median [1st -3rd quartile]	3,570 ± 5,708	1,312 ± 2,510	2,653 ± 4,553	1,327 ± 2,640
Reactive Protein C (mg/dL). mean ± SD	11.0 ± 7.3	4.6 ± 5.4	9.8 ± 9.4	4.3 ± 4.9
Comorbidities (n)
Hypertension	4	27	7	24
Ischemic Cardiomyopathy	4	8	4	8
Diabetes mellitus	1	8	1	8
Chronic respiratory disease	3	10	3	10
Note: clinical parameters statistically different between non-surviving and surviving COVID-19 patients are reported in bold.
